# Supplementary material for: What Is a School Farm? Results of a Scoping Review
Source: Int J Environ Res Public Health. 2023 Mar 30;20(7):5332. doi: 10.3390/ijerph20075332 (PMC10094287; doi:10.3390/ijerph20075332)
Supplement: Supplementary file 1 [file ijerph-20-05332-s001.zip]

Archive with 1 entries (1 files):
- ijerph-2250553-supplementary.pdf
